# Supplementary material for: Rescue Therapy With Factor VII for Refractory Cardiac Surgical Bleeding: A Propensity-Score-Matched Study
Source: Interdiscip Cardiovasc Thorac Surg. 2025 Aug 12;40(8):ivaf185. doi: 10.1093/icvts/ivaf185 (PMC12377900; doi:10.1093/icvts/ivaf185)
Supplement: ivaf185_Supplementary_Data [file ivaf185_supplementary_data.zip]

Archive with 5 entries (5 files):
- ESM5 Comp Coag Factors 2.doc
- ESM 1 SD Pre and Post Match 3.doc
- ESM 2 Pre-Post-Matching P val.docx
- ESM 3 Other Variables 1.docx
- ESM 4 FVII Sec Out. Blood transf. .doc
